# Supplementary material for: Associations between Weather, Air Quality and Moderate Extreme Cancer-Related Mortality Events in Augsburg, Southern Germany
Source: Int J Environ Res Public Health. 2021 Nov 9;18(22):11737. doi: 10.3390/ijerph182211737 (PMC8617977; doi:10.3390/ijerph182211737)
Supplement: Supplementary file 1 [file ijerph-18-11737-s001.zip]

Archive with 1 entries (1 files):
- ijerph-1437321-supplementary.pdf
